# Supplementary material for: SCOPE enables type III CRISPR-Cas diagnostics using flexible targeting and stringent CARF ribonuclease activation
Source: Nat Commun. 2021 Aug 19;12:5033. doi: 10.1038/s41467-021-25337-5 (PMC8376896; doi:10.1038/s41467-021-25337-5)
Supplement: Supplementary file 4 — Source Data [file 41467_2021_25337_MOESM4_ESM.xlsx]

## Sheet: Fig.1B
							Fig. 1B											Figure 1B - Replicate 1
																		Figure 1B - Replicate 2

## Sheet: Fig. 1C
Figure 1C											Figure 1C - Replicate

## Sheet: Fig.2B
						Fig. 2B														Figure 2B - Replicate 1
																				Figure 2B - Replicate 2

## Sheet: Fig. 2C
Figure 2C
		Off target			WT			-3 to -1			-4 to -2			-5 to -3
Cmr Endo (raw data)		0.132	0.175	0.165	0.626	0.493	0.547	0.138	0.166	0.147	0.159	0.168	0.168	0.185	0.193	0.199
Cmr Endo (normalized data)		0.210863	0.35497	0.301645	1.14442	0.90128	1	0.220447	0.336714	0.268739	0.253994	0.340771	0.30713	0.295527	0.391481	0.363803

## Sheet: Fig. 2E
Figure 2E											Figure 2E - Replicate 1
											Figure 2E - Replicate 2

## Sheet: Fig. 2F
Figure 2F
	Raw data
	1-35	WT	1	2	3	4	5	6	7
	0.107	1.744	0.165	0.188	1.005	0.554	0.327	1.689	1.17
	0.103	1.64	0.159	0.155	1.079	0.433	0.29	1.868	1.172
	0.119	1.925	0.145	0.194	0.983	0.59	0.323	1.957	1.182
	Normalized data
	1-35	WT	1	2	3	4	5	6	7
	0.0604634	0.985496	0.0932379	0.106235	0.567904	0.313053	0.184781	0.954417	0.661141
	0.0582031	0.926728	0.0898474	0.0875871	0.609719	0.244679	0.163873	1.05557	0.662272
	0.0672443	1.08778	0.0819363	0.109625	0.555472	0.333396	0.18252	1.10586	0.667922

## Sheet: Fig. 3B
Fig 3B										Figure 3B - Replicate 1												Figure 3B - Replicate 2
																						Figure 3B - Replicate 3

## Sheet: Fig. 3C
Figure 3C
Raw data
1-35	WT	S1	S2	S3	S4	S5	S6
0.107	1.686	0.098	0.116	0.944	0.299	0.963	1.735
0.105	1.635	0.103	0.118	1.067	0.114	1.057	1.727
0.107	1.654	0.102	0.124	0.608	0.171	1.045	1.743
Normalized data
1-35	WT	S1	S2	S3	S4	S5	S6
0.0645226	1.01668	0.0590955	0.0699497	0.569246	0.180302	0.580704	1.04623
0.0633166	0.98593	0.0621106	0.0711558	0.643417	0.0687437	0.637387	1.04141
0.0645226	0.997387	0.0615075	0.0747739	0.366633	0.103116	0.630151	1.05106

## Sheet: Fig. 3E
Figure 3E									Figure 3E - Replicate 1
									Figure 3E - Replicate 2

## Sheet: Fig. 3F
Figure 3F
Raw data
1-35	WT	S1	S2	S3	S4	S5	S6
0.101	1.6	0.1	0.105	0.771	0.276	1.328	1.459
0.109	1.692	0.113	0.1	0.761	0.259	1.183	1.505
0.109	1.617	0.103	0.102	0.752	0.259	1.327	1.56
Normalized data
1-35	WT	S1	S2	S3	S4	S5	S6
0.0617234	0.977796	0.0611122	0.0641679	0.471175	0.16867	0.811571	0.891628
0.0666123	1.03402	0.0690568	0.0611122	0.465064	0.158281	0.722958	0.919739
0.0666123	0.988185	0.0629456	0.0623345	0.459564	0.158281	0.810959	0.953351

[truncated: 7 more sheets: Fig. 3H, Fig. 3I, Fig. 5A, Fig. S1, Fig. S2, Fig. S3, Fig. S5]
